# Supplementary material for: Correlation Comparison and Personalized Utility of Field Walking Tests in Assessing the Exercise Capacity of Patients with Chronic Obstructive Pulmonary Disease: A Randomized Controlled Trial
Source: J Pers Med. 2022 May 30;12(6):901. doi: 10.3390/jpm12060901 (PMC9224606; doi:10.3390/jpm12060901)
Supplement: Supplementary file 1 [file jpm-12-00901-s001.zip]

Archive with 1 entries (1 files):
- jpm-1708940-SI.pdf
